# Supplementary material for: Physiologic effects of surgical masking in children versus adults
Source: PeerJ. 2023 Jun 16;11:e15474. doi: 10.7717/peerj.15474 (PMC10278594; doi:10.7717/peerj.15474)
Supplement: Supplemental Information 1 [file peerj-11-15474-s001.xlsx]

## Sheet: Instructions
Steps for collecting data:
Pick the appropriate spread sheet (adult/pediatric)
Identify and document participant unique # and ensure documenting on correct row (from their sticker). Highlight this row to ensure you add data on the correct sheet and row.
Instruct participant to put on nasal cannula.
Connect to end of the nasal cannula directly to the d-fend module
Place pulse oximeter on finger.
Set up stop watch
Document pre-mask, 5 - 1-minute intervals (Begin observing and documenting information at each 50 second interval) Be sure to only collect relevant data (not eroneous numbers)
Instruct participant to put on the mask
Document 15 - 1 - minute intervals (Encourge participant to remain quiet during the study)

## Sheet: Pediatric
PEDIATRIC					Min1					Min 2					Min 3					Min 4					Min 5					5 Minute Averages						Min 1					Min 2					Min 3
Participant #	4 digit code	Equip #	AGE	M/F/no	ETCO2	ICO2	RR	SPO2	HR	ETCO2	ICO2	RR	SPO2	HR	ETCO2	ICO2	RR	SPO2	HR	ETCO2	ICO2	RR	SPO2	HR	ETCO2	ICO2	RR	SPO2	HR	ETCO2	ICO2	RR	SPO2	HR		ETCO2	ICO2	RR	SPO2	HR	ETCO2	ICO2	RR	SPO2	HR	ETCO2	ICO2	RR	SPO2
1	6563 P1	2	6	F	39	3	18	96	95	40	3	21	97	90	39	3	20	97	92	38	3	19	97	90	38	3	21	98	93	38.8	3	19.8	97	92	APPLY MASK	39	7	23	98	76	39	7	21	98	99	39	6	22	97
2	3789 P1	2	8	F	36	4	19	98	95	33	3	14	98	97	26	2	12	98	85	32	4	19	98	86	33	2	12	97	93	32	3	15.2	97.8	91.2	APPLY MASK	33	4	12	97	86	34	5	16	97	86	31	2	13	97
3	3789 P2	1	10	M	32	5	16	99	85	35	2	12	98	83	33	1	13	98	79	34	3	16	98	89	32	3	12	98	83	33.2	2.8	13.8	98.2	83.8	APPLY MASK	36	3	15	98	86	35	2	19	99	83	35	2	19	99
4	3789P3	2	7	F	39	1	11	93	80	36	4	12	98	89	36	3	12	97	87	37	2	14	97	83	39	1	11	96	86	37.4	2.2	12	96.2	85	APPLY MASK	40	5	13	98	92	38	5	15	99	81	39	5	16	98
5	7050- P1	2	5	F	35	4	27	99	111	37	6	27	99	114	36	7	26	98	111	35	7	26	99	116	35	7	31	98	115	35.6	6.2	27.4	98.6	113.4	APPLY MASK	37	8	30	99	110	35	7	32	99	115	35	11	35	99
6	3789 P5	1	10	M	33	4	18	99	91	32	3	17	99	86	32	4	17	99	85	31	3	19	99	87	32	3	19	99	84	32	3.4	18	99	86.6	APPLY MASK	33	5	17	100	85	33	4	18	100	88	32	6	18	99
7	5232-P1	1	8	M	39	2	14	97	91	34	3	15	98	86	27	4	16	98	87	35	2	16	98	84	36	4	15	97	87	34.2	3	15.2	97.6	87	APPLY MASK	37	3	15	98	93	36	6	15	97	96	38	3	14	99
8	5232 P2	2	7	F	35	6	20	99	86	37	1	12	99	86	35	3	27	99	86	37	3	19	99	86	35	3	23	99	88	35.8	3.2	20.2	99	86.4	APPLY MASK	37	3	15	99	87	34	4	23	99	81	34	4	24	99
9	3412-P1	2	3	M																										#DIV/0!	#DIV/0!	#DIV/0!	#DIV/0!	#DIV/0!	APPLY MASK
10	5745-P1	1	9	M	37	6	19	99	102	37	4	17	98	98	37	6	19	99	98	32	4	23	99	102	36	5	17	99	91	35.8	5	19	98.8	98.2	APPLY MASK	38	5	15	98	103	35	7	15	98	104	35	2	13	98
11	5745-P2	3	12	F	37	2	21	98	92	39	2	19	97	90	38	3	19	94	98	38	2	22	98	94	37	2	22	97	98	37.8	2.2	20.6	96.8	94.4	APPLY MASK	38	11	21	98	92	38	11	21	98	93	39	9	18	98
12	5745 P3	2	12	F	41	2	16	97	86	40	1	9	97	84	41	2	17	97	90	41	2	13	97	89	40	2	13	97	89	40.6	1.8	13.6	97	87.6	APPLY MASK	41	5	16	87	97	42	5	11	97	91	42	5	15	97
13	6545-P1	3	6	F	40	2	16	99	103	38	2	16	99	105	38	4	17	98	104	36	2	17	98	105	39	4	18	99	98	38.2	2.8	16.8	98.6	103	APPLY MASK	40	6	16	98	94	41	1	14	99	93	39	4	15	98
14	6545-P2	3	11	M	34	1	17	99	98	33	3	14	99	110	36	2	16	99	109	30	1	9	99	112	37	1	12	99	109	34	1.6	13.6	99	107.6	APPLY MASK	30	1	12	96	110	35	0	8	99	104	34	2	9	97
15	6545-P3	1	11	M	28	4	18	96	107	20	5	14	96	107	31	6	14	97	108	35	4	13	96	110	32	3	11	96	113	29.2	4.4	14	96.2	109	APPLY MASK	40	8	16	97	110	34	4	9	97	104	32	4	15	97
16	6545-P4	2	13	M	37	1	17	96	93	36	2	16	97	96	38	3	16	96	95	33	2	16	96	98	39	2	18	96	95	36.6	2	16.6	96.2	95.4	APPLY MASK	39	3	12	96	98	35	1	14	97	94	37	4	15	96
17	5732-PI	2	12	F	39	1	11	98	82	38	2	12	98	83	35	2	13	98	89	37	1	11	98	84	37	1	12	98	85	37.2	1.4	11.8	98	84.6	APPLY MASK	39	3	10	98	84	38	3	12	98	82	39	3	12	98
18	5732-P2	1	15	F	33	5	16	99	83	33	4	19	100	84	32	5	21	100	85	33	5	20	100	80	32	5	20	100	83	32.6	4.8	19.2	99.8	83	APPLY MASK	34	7	20	100	83	35	7	19	100	80	35	5	21	100
19	9997-P1	2	4	F	31	4	16	98	105	30	4	16	98	126	35	7	19	97	116	34	5	21	98	112	34	6	21	98	103	32.8	5.2	18.6	97.8	112.4	APPLY MASK	33	3	11	97	117	31	11	18	98	110	30	11	23	98
20	1457-P1	1	13	M	39	4	15	97	85	39	6	16	98	81	39	4	17	98	81	37	4	18	98	82	37	6	18	98	78	38.2	4.8	16.8	97.8	81.4	APPLY MASK	37	8	18	97	82	38	7	20	97	80	37	8	19	97
21	2430-P1	2	7	M	38	3	17	93	76	37	3	17	84	73	37	5	15	99	80	34	5	19	99	73	39	4	26	99	79	37	4	18.8	94.8	76.2	APPLY MASK	37	8	26	98	80	37	9	15	99	77	38	9	266	98
22	2430-P2	3	4	F	32	4	21	98	117	35	5	22	99	104	40	3	21	99	102	37	4	21	99	113	37	3	20	99	100	36.2	3.8	21	98.8	107.2	APPLY MASK	38	6	19	98	104	38	12	14	98	103	34	9	21	99
23	5579-P1	2	4	M	32	5	22	82	79	37	3	21	99	90	33	5	28	99	92	37	6	19	99	96	36	5	15	99	95	35	4.8	21	95.6	90.4	APPLY MASK	37	9	20	99	95	33	10	20	99	99	37	6	30	99
24	5579-P3	3	11	M	33	2	13	99	101	28	6	20	99	111	28	2	19	99	104	31	3	14	99	109	33	5	19	98	108	30.6	3.6	17	98.8	106.6	APPLY MASK	38	1	17	98	110	29	3	13	98	99	36	2	18	99
25	5579-P2	2	13	M	34	1	14	99	79	28	5	20	98	79	33	1	17	98	88	34	2	10	95	77	36	5	9	97	86	33	2.8	14	97.4	81.8	APPLY MASK	36	3	18	97	75	34	7	22	97	76	31	4	24	97
26	8299-P1	1	10	F	36	3	12	98	87	38	3	12	98	99	33	1	11	98	77	36	4	11	99	91	37	5	8	98	90	36	3.2	10.8	98.2	88.8	APPLY MASK	38	10	9	98	100	40	6	9	98	89	38	5	7	98
27	8299-P2	3	5	F	36	1	14	96	93	34	2	14	96	107	34	3	16	94	102	36	1	20	94	90	37	1	16	96	101	35.4	1.6	16	95.2	98.6	APPLY MASK	38	3	16	96	98	38	9	21	96	94	38	6	13	96
28	2837-P1	1	13	M	34	5	13	99	85	35	4	13	98	88	34	3	15	98	86	36	3	14	98	89	28	1	14	99	89	33.4	3.2	13.8	98.4	87.4	APPLY MASK	35	5	14	98	90	38	5	11	98	91	36	6	13	99
29	1691-P1	3	12	M	29	3	16	98	118	28	2	14	98	118	26	1	15	98	118	28	3	13	99	115	29	1	11	99	118	28	2	13.8	98.4	117.4	APPLY MASK	30	3	12	99	118	30	5	14	99	118	28	4	17	99
30	7833-P1	1	9	M	32	2	19	100	105	36	4	19	97	86	35	2	18	100	90	37	1	18	100	88	36	1	17	100	86	35.2	2	18.2	99.4	91	APPLY MASK	36	4	20	100	102	37	6	18	100	92	37	8	17	100
31	7833-P2	3	6	F	35	2	16	88	87	35	1	20	92	80	39	3	18	99	72	39	3	19	99	73	37	2	16	99	81	37	2.2	17.8	95.4	78.6	APPLY MASK	39	8	19	99	91	37	5	18	99	82	40	9	17	99
32	1515-P1	1	12	F	31	2	14	99	105	29	1	14	100	98	27	2	18	100	97	28	2	18	100	94	30	1	17	95	102	29	1.6	16.2	98.8	99.2	APPLY MASK	28	3	14	100	92	27	3	20	100	97	27	2	17	100
33	1515-P2	3	8	F	37	0	15	99	93	29	1	12	99	113	31	1	11	99	103	33	1	11	98	94	32	1	11	99	96	32.4	0.8	12	98.8	99.8	APPLY MASK	38	2	12	98	96	35	2	11	99	101	37	1	11	99
34	8034 P1	2	2	F	33	3	9	98	113	8	4	21	99	103	31	4	24	98	109	28	5	33	99	103	24	6	35	99	103	24.8	4.4	24.4	98.6	106.2	APPLY MASK	29	9	34	99	103	30	11	39	98	97	35	10	28	97
35	8034-P2	1	7	F	34	3	14	96	84	31	5	16	97	85	32	4	17	97	88	26	2	12	98	97	29	3	15	99	90	30.4	3.4	14.8	97.4	88.8	APPLY MASK	33	2	17	97	86	33	2	20	98	85	32	2	12	98
36	8034-P3	1	5	F	30	4	13	98	103	28	3	15	98	112	31	1	16	99	102	29	2	12	90	100	31	4	13	98	105	29.8	2.8	13.8	96.6	104.4	APPLY MASK	31	4	18	98	103	28	2	18	98	107	29	4	17	96
37	1001-P2	2	4	F	38	3	17	99	98	41	3	12	98	99	37	2	16	98	98	41	3	19	99	85	39	2	20	99	94	39.2	2.6	16.8	98.6	94.8	APPLY MASK	41	10	19	98	101	40	10	21	98	93	40	9	21	98
38	1001-P1	2	5	F	33	2	22	99	134	33	4	22	98	127	33	1	20	98	125	30	2	20	97	129	36	2	20	98	131	33	2.2	20.8	98	129.2	APPLY MASK	29	2	19	96	132	35	6	18	97	128	35	6	22	97
39	6824-P1	3	12	F	37	4	15	98	98	33	1	17	99	113	35	2	16	98	107	36	4	17	98	100	32	3	18	98	109	34.6	2.8	16.6	98.2	105.4	APPLY MASK	38	3	16	98	110	30	6	13	98	104	30	3	18	98
40	6824-P2	3	9	F	32	3	16	98	89	22	1	13	98	86	27	3	18	98	90	20	1	16	98	91	25	0	14	97	93	25.2	1.6	15.4	97.8	89.8	APPLY MASK	27	4	14	98	97	33	2	13	97	101	32	5	10	98
41	6824-P3	2	6	M	36	3	16	93	99	29	1	9	102	96	27	2	18	101	98	36	5	25	108	93	35	3	16	90	99	32.6	2.8	16.8	98.8	97	APPLY MASK	38	8	13	92	98	38	7	22	110	99	36	6	15	103
42	6824-P3	1	4	M	27	3	18	98	108	26	4	17	96	100	26	4	17	98	112	30	5	16	97	104	31	5	14	99	100	28	4.2	16.4	97.6	104.8	APPLY MASK	30	5	19	98	102	29	5	17	99	106	30	9	20	99
43	2769-P2	1	4	F	30	5	12	98	108	25	3	20	97	108	31	4	18	97	105	31	5	22	97	107	30	5	21	98	103	29.4	4.4	18.6	97.4	106.2	APPLY MASK	36	5	20	100	107	30	6	20	99	111	31	6	22	99
44	2769-P1	2	10	M	38	4	13	96	97	37	2	13	96	96	37	4	16	97	86	35	4	24	95	86	32	3	5	97	86	35.8	3.4	14.2	96.2	90.2	APPLY MASK	36	10	21	95	76	37	9	11	96	72	33	8	25	96
45	3313-P1	2	11	F	37	3	7	99	102	33	3	13	99	91	35	2	14	98	98	33	2	9	97	98	34	2	19	98	88	34.4	2.4	12.4	98.2	95.4	APPLY MASK	37	4	9	91	99	38	4	13	98	106	33	3	14	98
46	2030-P1	3	9	F	36	6	21	99	83	31	5	23	99	78	34	1	15	99	88	35	4	14	99	76	36	2	16	99	70	34.4	3.6	17.8	99	79	APPLY MASK	35	4	19	99	68	36	6	14	99	71	33	5	16	99
47	0591-P1	3	4	M	32	3	21	98	95	36	7	18	98	93	38	6	14	98	93	39	7	17	98	89	38	4	19	98	89	36.6	5.4	17.8	98	91.8	APPLY MASK	38	8	20	98	101	35	7	22	98	95	35	10	21	98
48	0016-P1	1	9	F	27	2	18	99	100	23	6	23	99	100	19	6	24	98	109	33	3	18	98	105	25	5	23	99	105	25.4	4.4	21.2	98.6	103.8	APPLY MASK	30	8	18	98	112	28	12	13	98	104	29	3	23	99
49	0016-P2	2	8	F	34	3	21	98	93	37	3	17	98	90	33	5	23	98	94	35	3	21	98	99	33	2	11	98	104	34.4	3.2	18.6	98	96	APPLY MASK	36	3	19	96	104	34	9	23	98	93	36	6	21	98
50																														#DIV/0!	#DIV/0!	#DIV/0!	#DIV/0!	#DIV/0!	APPLY MASK
51																														#DIV/0!	#DIV/0!	#DIV/0!	#DIV/0!	#DIV/0!	APPLY MASK
52																														#DIV/0!	#DIV/0!	#DIV/0!	#DIV/0!	#DIV/0!	APPLY MASK
53																														#DIV/0!	#DIV/0!	#DIV/0!	#DIV/0!	#DIV/0!	APPLY MASK
54																														#DIV/0!	#DIV/0!	#DIV/0!	#DIV/0!	#DIV/0!	APPLY MASK
55																														#DIV/0!	#DIV/0!	#DIV/0!	#DIV/0!	#DIV/0!	APPLY MASK
56																														#DIV/0!	#DIV/0!	#DIV/0!	#DIV/0!	#DIV/0!	APPLY MASK
57																														#DIV/0!	#DIV/0!	#DIV/0!	#DIV/0!	#DIV/0!	APPLY MASK
58																														#DIV/0!	#DIV/0!	#DIV/0!	#DIV/0!	#DIV/0!	APPLY MASK
59																														#DIV/0!	#DIV/0!	#DIV/0!	#DIV/0!	#DIV/0!	APPLY MASK
60																														#DIV/0!	#DIV/0!	#DIV/0!	#DIV/0!	#DIV/0!	APPLY MASK
61																														#DIV/0!	#DIV/0!	#DIV/0!	#DIV/0!	#DIV/0!	APPLY MASK
62																														#DIV/0!	#DIV/0!	#DIV/0!	#DIV/0!	#DIV/0!	APPLY MASK
63																														#DIV/0!	#DIV/0!	#DIV/0!	#DIV/0!	#DIV/0!	APPLY MASK
64																														#DIV/0!	#DIV/0!	#DIV/0!	#DIV/0!	#DIV/0!	APPLY MASK
65																														#DIV/0!	#DIV/0!	#DIV/0!	#DIV/0!	#DIV/0!	APPLY MASK
66																														#DIV/0!	#DIV/0!	#DIV/0!	#DIV/0!	#DIV/0!	APPLY MASK
67																														#DIV/0!	#DIV/0!	#DIV/0!	#DIV/0!	#DIV/0!	APPLY MASK
68																														#DIV/0!	#DIV/0!	#DIV/0!	#DIV/0!	#DIV/0!	APPLY MASK
69																														#DIV/0!	#DIV/0!	#DIV/0!	#DIV/0!	#DIV/0!	APPLY MASK
70																														#DIV/0!	#DIV/0!	#DIV/0!	#DIV/0!	#DIV/0!	APPLY MASK
71																														#DIV/0!	#DIV/0!	#DIV/0!	#DIV/0!	#DIV/0!	APPLY MASK
72																														#DIV/0!	#DIV/0!	#DIV/0!	#DIV/0!	#DIV/0!	APPLY MASK
73																														#DIV/0!	#DIV/0!	#DIV/0!	#DIV/0!	#DIV/0!	APPLY MASK
74																														#DIV/0!	#DIV/0!	#DIV/0!	#DIV/0!	#DIV/0!	APPLY MASK
75																														#DIV/0!	#DIV/0!	#DIV/0!	#DIV/0!	#DIV/0!	APPLY MASK
76																														#DIV/0!	#DIV/0!	#DIV/0!	#DIV/0!	#DIV/0!	APPLY MASK
77																														#DIV/0!	#DIV/0!	#DIV/0!	#DIV/0!	#DIV/0!	APPLY MASK
78																														#DIV/0!	#DIV/0!	#DIV/0!	#DIV/0!	#DIV/0!	APPLY MASK
79																														#DIV/0!	#DIV/0!	#DIV/0!	#DIV/0!	#DIV/0!	APPLY MASK
80																														#DIV/0!	#DIV/0!	#DIV/0!	#DIV/0!	#DIV/0!	APPLY MASK
81																														#DIV/0!	#DIV/0!	#DIV/0!	#DIV/0!	#DIV/0!	APPLY MASK
82																														#DIV/0!	#DIV/0!	#DIV/0!	#DIV/0!	#DIV/0!	APPLY MASK
83																														#DIV/0!	#DIV/0!	#DIV/0!	#DIV/0!	#DIV/0!	APPLY MASK
84																														#DIV/0!	#DIV/0!	#DIV/0!	#DIV/0!	#DIV/0!	APPLY MASK
85																														#DIV/0!	#DIV/0!	#DIV/0!	#DIV/0!	#DIV/0!	APPLY MASK
86																														#DIV/0!	#DIV/0!	#DIV/0!	#DIV/0!	#DIV/0!	APPLY MASK
87																														#DIV/0!	#DIV/0!	#DIV/0!	#DIV/0!	#DIV/0!	APPLY MASK
88																														#DIV/0!	#DIV/0!	#DIV/0!	#DIV/0!	#DIV/0!	APPLY MASK
89																														#DIV/0!	#DIV/0!	#DIV/0!	#DIV/0!	#DIV/0!	APPLY MASK
90																														#DIV/0!	#DIV/0!	#DIV/0!	#DIV/0!	#DIV/0!	APPLY MASK
91																														#DIV/0!	#DIV/0!	#DIV/0!	#DIV/0!	#DIV/0!	APPLY MASK
92																														#DIV/0!	#DIV/0!	#DIV/0!	#DIV/0!	#DIV/0!	APPLY MASK
93																														#DIV/0!	#DIV/0!	#DIV/0!	#DIV/0!	#DIV/0!	APPLY MASK
94																														#DIV/0!	#DIV/0!	#DIV/0!	#DIV/0!	#DIV/0!	APPLY MASK
95																														#DIV/0!	#DIV/0!	#DIV/0!	#DIV/0!	#DIV/0!	APPLY MASK
96																														#DIV/0!	#DIV/0!	#DIV/0!	#DIV/0!	#DIV/0!	APPLY MASK
97																														#DIV/0!	#DIV/0!	#DIV/0!	#DIV/0!	#DIV/0!	APPLY MASK
98																														#DIV/0!	#DIV/0!	#DIV/0!	#DIV/0!	#DIV/0!
99																														#DIV/0!	#DIV/0!	#DIV/0!	#DIV/0!	#DIV/0!
100																														#DIV/0!	#DIV/0!	#DIV/0!	#DIV/0!	#DIV/0!
																														#DIV/0!	#DIV/0!	#DIV/0!	#DIV/0!	#DIV/0!
																														#DIV/0!	#DIV/0!	#DIV/0!	#DIV/0!	#DIV/0!
																														#DIV/0!	#DIV/0!	#DIV/0!	#DIV/0!	#DIV/0!
																														#DIV/0!	#DIV/0!	#DIV/0!	#DIV/0!	#DIV/0!
[truncated: 102 more columns]

## Sheet: Adult
ADULT					Min1					Min 2					Min 3					Min 4					Min 5					Averages						Min 1					Min 2					Min 3
Participant #	4 digit code	Equip #	Age	M/F/No	ETCO2	ICO2	RR	SPO2	HR	ETCO2	ICO2	RR	SPO2	HR	ETCO2	ICO2	RR	SPO2	HR	ETCO2	ICO2	RR	SPO2	HR	ETCO2	ICO2	RR	SPO2	HR	ETCO2	ICO2	RR	SPO2	HR		ETCO2	ICO2	RR	SPO2	HR	ETCO2	ICO2	RR	SPO2	HR	ETCO2	ICO2	RR	SPO2
1	6563	1	34	f	23	4	18	98	75	30	3	16	97	75	30	4	15	97	74	29	4	15	97	75	33	2	13	97	73	29	3.4	15.4	97.2	74.4	APPLY MASK	33	1	11	97	74	32	2	11	98	74	32	2	12	97
2	3412 A1	3	34	F	29	6	16	98	84	24	7	15	98	95	26	2	10	99	96	31	1	9	98	86	34	2	11	98	78	28.8	3.6	12.2	98.2	87.8	APPLY MASK	32	7	10	98	86	34	3	9	96	84	39	1	8	98
3	5232 A1	3	43	F	34	2	16	98	77	33	3	12	99	79	34	1	12	98	69	32	4	16	99	72	31	1	11	98	71	32.8	2.2	13.4	98.4	73.6	APPLY MASK	35	2	11	98	69	36	5	13	98	72	34	5	14	98
4	7050-A1	3	49	F	39	2	16	94	96	38	2	17	96	88	37	3	17	95	87	36	3	18	96	91	34	3	13	95	86	36.8	2.6	16.2	95.2	89.6	APPLY MASK	38	2	17	94	92	40	3	12	95	88	37	4	16	95
5	7629 A1	1	45	F	20	3	19	96	100	27	5	17	96	101	26	3	13	96	100	20	3	17	97	104	27	3	15	97	101	24	3.4	16.2	96.4	101.2	APPLY MASK	33	4	14	97	99	27	6	17	97	105	27	5	14	97
6	2637-A1	1	65	F	29	6	16	97	83	29	8	16	97	92	30	6	16	97	84	27	7	21	97	86	31	4	22	97	80	29.2	6.2	18.2	97	85	APPLY MASK	31	12	18	98	92	37	6	9	97	79	33	9	17	97
7	6545-A1	2	41	F	33	3	11	98	63	32	4	13	98	60	35	2	17	97	64	35	3	12	97	65	37	3	14	98	61	34.4	3	13.4	97.6	62.6	APPLY MASK	35	16	5	99	70	37	3	15	98	64	34	5	16	99
8	6545-A2	1	43	M	35	4	13	96	71	36	1	11	96	81	21	6	9	96	75	32	6	14	95	76	36	4	14	95	73	32	4.2	12.2	95.6	75.2	APPLY MASK	39	5	17	96	74	36	6	18	96	74	35	6	20	96
9	5732-A1	3	41	F	37	1	14	99	55	36	2	9	99	63	35	1	13	99	63	36	0	13	99	62	38	1	10	99	65	36.4	1	11.8	99	61.6	APPLY MASK	36	2	12	99	60	38	1	9	99	64	38	4	10	99
10	5732-A3	3	17	M	38	5	10	96	79	37	4	21	96	81	35	5	23	96	79	34	4	22	96	79	35	2	21	96	73	35.8	4	19.4	96	78.2	APPLY MASK	39	6	9	96	76	38	9	18	96	77	39	7	14	96
11	5732-A2	2	43	M	35	3	13	96	71	38	2	12	96	69	37	3	19	96	71	36	3	18	96	73	36	3	19	96	73	36.4	2.8	16.2	96	71.4	APPLY MASK	40	5	12	97	71	39	5	11	97	69	39	2	13	96
12	9087-A1	1	32	F	29	4	17	99	79	33	6	19	99	84	32	3	14	99	72	31	4	13	100	73	31	4	15	99	75	31.2	4.2	15.6	99.2	76.6	APPLY MASK	33	6	17	100	75	30	8	16	99	73	32	7	18	98
13	9997-A1	3	37	F	31	2	11	99	54	31	2	14	99	56	32	3	16	99	57	30	1	17	99	58	30	3	18	99	55	30.8	2.2	15.2	99	56	APPLY MASK	34	7	12	99	52	32	3	10	99	52	33	5	12	99
14	6818-A1	2	52	F	33	3	15	99	84	36	4	16	98	80	37	7	13	98	85	32	4	8	99	93	35	4	10	98	75	34.6	4.4	12.4	98.4	83.4	APPLY MASK	41	3	8	98	77	36	4	15	98	81	34	3	14	98
15	5999 A1	1	35	F	38	5	16	99	78	31	2	18	99	84	38	5	18	99	83	36	3	18	99	88	36	5	11	100	87	35.8	4	16.2	99.2	84	APPLY MASK	40	3	9	99	85	40	4	7	99	77	42	3	14	99
16	5399-A2	3	37	M	35	3	14	99	55	38	1	14	99	58	37	3	13	97	58	36	2	17	97	57	41	2	15	98	62	37.4	2.2	14.6	98	58	APPLY MASK	37	6	9	98	62	37	3	15	98	58	38	5	16	98
17	1457-A1	3	43	F	35	2	13	98	73	35	1	13	97	74	28	3	14	97	75	35	2	14	97	76	34	5	14	97	76	33.4	2.6	13.6	97.2	74.8	APPLY MASK	35	5	15	97	78	36	3	13	97	78	35	3	13	97
18	2005-AI	2	23	F	33	4	21	84	99	41	2	13	99	74	33	2	17	99	75	39	3	8	99	84	36	3	20	99	75	36.4	2.8	15.8	96	81.4	APPLY MASK	37	5	21	99	77	39	3	18	99	73	41	5	18	99
19	TAO712-A1	3	22	F	32	3	15	98	88	32	2	17	99	96	32	3	15	99	81	32	2	17	98	84	33	2	16	97	80	32.2	2.4	16	98.2	85.8	APPLY MASK	34	2	18	99	79	34	4	15	98	78	33	3	13	99
20	RM0622-AI	2	21	F	32	2	12	99	84	31	3	11	99	82	31	2	15	99	71	28	1	10	99	82	31	3	19	98	77	30.6	2.2	13.4	98.8	79.2	APPLY MASK	34	5	16	99	80	34	2	10	99	78	29	1	9	99
21	MF1998-A1	1	22	F	18	6	16	97	69	27	6	15	97	67	32	5	9	97	65	29	3	10	96	66	33	4	12	96	72	27.8	4.8	12.4	96.6	67.8	APPLY MASK	34	7	14	97	72	34	9	14	96	75	34	4	12	97
22	SB1234AI	2	23	F	33	2	13	100	58	28	2	11	100	62	34	2	9	99	58	27	3	11	99	63	28	3	13	99	66	30	2.4	11.4	99.4	61.4	APPLY MASK	35	3	16	99	61	31	5	13	99	54	31	7	13	99
23	RA1406-A1	3	23	F	26	2	15	99	64	21	1	17	99	69	37	2	10	99	59	37	3	16	99	61	36	3	14	98	63	31.4	2.2	14.4	98.8	63.2	APPLY MASK	36	4	13	99	63	35	4	14	98	59	33	5	15	97
24	9484-A1	1	40	M	24	5	14	97	81	30	4	18	96	83	32	1	15	97	88	31	5	18	97	80	33	2	13	97	77	30	3.4	15.6	96.8	81.8	APPLY MASK	32	4	10	95	82	32	3	10	96	81	34	5	15	95
25	9480-A2	2	60	F	37	2	15	99	82	35	3	19	99	83	38	3	22	99	83	33	10	18	98	82	33	3	10	99	82	35.2	4.2	16.8	98.8	82.4	APPLY MASK	33	10	13	98	81	33	6	11	97	80	45	5	9	97
26	9480-A3	1	60	M	33	5	13	97	68	25	3	9	97	68	28	3	13	97	71	28	7	14	97	70	30	8	17	97	66	28.8	5.2	13.2	97	68.6	APPLY MASK	34	3	14	97	66	25	5	13	97	68	35	8	17	97
27	9480-A4	3	20	F	36	4	14	97	110	31	3	13	98	97	39	5	14	97	99	37	6	9	96	100	32	6	14	96	91	35	4.8	12.8	96.8	99.4	APPLY MASK	38	2	8	97	89	34	11	12	98	92	38	6	14	96
28	8363-A1	1	29	F	33	3	10	100	50	35	3	12	52	100	29	1	9	100	48	35	2	10	100	51	35	2	10	100	48	33.4	2.2	10.2	90.4	59.4	APPLY MASK	36	4	10	100	54	34	4	13	100	52	33	6	13	100
29	0756 A1	3	24	F	29	4	15	98	64	31	3	16	99	64	31	1	17	99	64	31	1	18	99	65	29	2	17	99	66	30.2	2.2	16.6	98.8	64.6	APPLY MASK	30	2	16	99	65	32	2	15	99	63	31	2	14	99
30	8880-A1	2	24	F	35	3	17	99	69	33	6	18	99	69	35	5	14	99	68	34	2	16	99	74	28	4	11	99	81	33	4	15.2	99	72.2	APPLY MASK	36	5	22	99	69	36	8	18	99	75	37	5	20	99
31	8185-A1	1	34	F	30	5	15	98	81	32	1	16	97	78	27	6	16	98	77	31	2	10	98	84	33	4	9	97	78	30.6	3.6	13.2	97.6	79.6	APPLY MASK	30	5	12	99	82	28	2	13	98	81	32	3	11	98
32	2430-A1	3	39	M	33	4	21	94	53	35	2	21	94	54	35	3	21	94	55	35	2	20	94	58	35	3	20	94	58	34.6	2.8	20.6	94	55.6	APPLY MASK	39	6	20	93	60	37	4	20	94	58	37	7	19	94
33	2430-A2	2	39	F	38	2	6	99	85	34	1	5	99	90	36	2	11	99	96	38	1	9	98	88	36	1	7	99	88	36.4	1.4	7.6	98.8	89.4	APPLY MASK	37	1	7	99	83	36	1	7	98	84	35	1	8	99
34	5579-A1	3	40	F	27	5	13	98	86	31	3	16	97	82	30	1	17	98	89	35	2	12	98	78	34	4	8	98	72	31.4	3	13.2	97.8	81.4	APPLY MASK	35	1	7	97	76	36	2	11	97	82	35	4	11	98
35	7835-A1	1	27	F	28	2	18	100	96	26	3	19	100	91	25	3	20	99	93	28	2	17	99	93	26	3	18	99	92	26.6	2.6	18.4	99.4	93	APPLY MASK	29	4	18	99	96	26	3	17	99	89	28	4	18	99
36	5012--A1	2	32	M	37	1	7	99	64	41	1	8	97	60	39	1	8	98	57	41	2	11	98	60	37	1	10	98	63	39	1.2	8.8	98	60.8	APPLY MASK	41	1	6	98	57	40	2	7	98	56	41	2	7	97
37	4812 A1	3	45	M	41	3	18	93	58	30	3	17	93	61	38	2	16	93	60	36	4	15	97	57	36	2	17	95	60	36.2	2.8	16.6	94.2	59.2	APPLY MASK	39	4	19	97	63	43	2	15	97	58	41	2	14	97
38	0810-A1	1	30	F	35	2	16	100	87	36	3	15	100	80	39	2	12	100	80	38	6	10	99	80	39	2	13	99	78	37.4	3	13.2	99.6	81	APPLY MASK	39	5	12	99	78	39	3	10	98	80	37	5	9	99
39	8299-1	2	41	F	35	3	21	97	85	36	3	23	96	85	30	4	20	96	86	35	2	13	96	90	35	3	21	95	89	34.2	3	19.6	96	87	APPLY MASK	39	5	18	97	85	38	5	24	97	82	31	7	21	97
40	1046-A1	1	23	F	32	1	11	100	112	34	1	9	99	117	32	1	14	100	107	31	4	11	100	104	31	1	12	99	108	32	1.6	11.4	99.6	109.6	APPLY MASK	30	2	13	99	107	29	5	14	99	109	31	1	14	100
41	2837-A1	3	45	F	37	1	12	98	56	37	3	15	98	71	36	2	14	98	62	34	1	16	97	64	36	1	11	96	72	36	1.6	13.6	97.4	65	APPLY MASK	36	2	11	97	64	36	2	12	97	64	36	2	13	97
42	1691-A1	2	49	F	35	1	14	99	100	33	1	12	99	100	35	1	11	99	100	35	1	14	99	100	33	2	10	99	100	34.2	1.2	12.2	99	100	APPLY MASK	37	3	14	99	100	35	3	11	99	102	35	3	10	99
43	2254-A1	1	26	M	34	7	8	97	96	30	2	14	97	93	26	6	16	97	96	37	7	16	97	96	26	2	12	98	94	30.6	4.8	13.2	97.2	95	APPLY MASK	32	3	14	97	101	32	2	11	97	90	33	6	15	98
44	0771-A1	1	22	F	37	2	17	97	69	34	5	18	97	73	37	2	18	98	72	35	3	16	97	76	37	4	13	97	74	36	3.2	16.4	97.2	72.8	APPLY MASK	37	4	15	97	73	35	2	15	98	72	34	5	16	99
45	2474 A1	3	22	F	35	2	13	99	78	36	2	21	99	80	37	2	14	99	80	36	2	14	99	75	36	2	18	99	78	36	2	16	99	78.2	APPLY MASK	36	3	15	98	80	38	3	16	81	98	37	3	16	99
46	4518 A2	2	23	F	34	1	12	95	86	35	1	10	97	79	36	1	9	94	79	37	1	8	99	74	32	3	11	99	81	34.8	1.4	10	96.8	79.8	APPLY MASK	36	3	12	98	73	36	5	10	98	79	37	2	10	96
47	7833-A1	2	35	F	35	3	6	99	80	30	2	13	99	70	30	3	12	99	75	33	4	14	98	69	33	4	20	98	71	32.2	3.2	13	98.6	73	APPLY MASK	33	4	15	98	74	35	5	20	98	72	31	3	20	99
48	4262-A1	3	23	F	33	2	15	98	82	27	2	12	98	71	33	5	13	98	80	34	2	12	98	88	33	1	11	98	77	32	2.4	12.6	98	79.6	APPLY MASK	35	2	13	72	98	34	3	12	98	92	34	3	11	98
49	6604-A1	2	22	F	34	3	16	99	68	35	3	17	98	74	31	3	12	99	65	33	3	12	99	75	34	3	16	99	68	33.4	3	14.6	98.8	70	APPLY MASK	34	4	11	98	70	32	5	18	98	62	33	5	13	98
50	6089-A1	1	21	F	32	2	16	98	75	28	2	19	98	79	33	2	15	97	73	31	3	18	98	72	31	4	18	97	75	31	2.6	17.2	97.6	74.8	APPLY MASK	34	3	13	97	77	36	5	15	97	73	31	2	15	98
51	6733-A1	3	21	F	28	3	14	98	67	23	3	14	98	73	22	2	11	98	87	36	2	13	99	71	23	3	13	98	78	26.4	2.6	13	98.2	75.2	APPLY MASK	21	2	16	98	73	28	3	14	98	67	25	4	16	98
52	3116-A1	1	37	M	44	1	10	100	85	37	4	10	100	90	44	2	8	99	80	35	4	8	99	86	39	4	12	99	90	39.8	3	9.6	99.4	86.2	APPLY MASK	44	2	14	98	80	45	1	10	99	80	45	1	10	98
53	1515-A1	2	30	F	37	2	10	99	106	37	2	9	95	100	35	5	8	100	102	35	2	10	99	98	34	3	8	99	102	35.6	2.8	9	98.4	101.6	APPLY MASK	35	3	11	99	98	33	1	10	99	96	31	5	12	99
54	1515-A2	2	34	M	35	3	18	99	66	34	4	10	99	73	37	4	13	99	69	35	3	21	99	64	33	3	12	99	80	34.8	3.4	14.8	99	70.4	APPLY MASK	37	3	5	99	72	37	4	9	99	68	37	5	9	99
55	8034-A1	3	35	F	33	2	9	97	73	31	2	11	97	63	35	3	9	98	69	27	2	12	98	76	26	2	12	98	84	30.4	2.2	10.6	97.6	73	APPLY MASK	35	2	10	98	85	30	4	7	98	72	34	4	10	98
56	3284-A1	1	28	M	36	3	15	96	69	33	6	18	95	70	33	6	21	95	71	35	3	20	95	80	37	9	19	96	70	34.8	5.4	18.6	95.4	72	APPLY MASK	34	2	18	98	75	34	3	9	96	72	38	10	20	97
57	6824-A1	1	36	F	27	3	13	97	84	26	4	16	98	92	24	2	12	99	84	30	3	8	97	81	29	3	13	97	81	27.2	3	12.4	97.6	84.4	APPLY MASK	34	2	13	97	87	35	2	9	97	83	35	3	12	97
58	2769-A1	3	40	F	33	6	16	95	76	28	1	15	97	84	34	3	15	96	82	28	2	15	97	72	31	1	16	97	88	30.8	2.6	15.4	96.4	80.4	APPLY MASK	32	1	13	97	83	32	3	13	96	71	33	5	12	97
59	4119-A1	1	22	F	36	2	13	100	74	36	3	12	100	74	36	4	13	100	73	34	4	10	100	76	35	4	13	100	74	35.4	3.4	12.2	100	74.2	APPLY MASK	36	5	14	100	71	36	10	12	100	75	35	3	15	100
60	3313-A1	1	43	F	29	5	9	99	70	31	2	13	98	68	29	3	11	100	72	33	1	6	99	70	31	6	12	99	74	30.6	3.4	10.2	99	70.8	APPLY MASK	34	3	11	100	79	30	5	11	99	65	29	5	13	100
61	3313-A2	3	66	M	37	2	14	96	76	35	2	16	95	78	33	1	15	93	77	32	2	16	94	76	34	1	16	97	78	34.2	1.6	15.4	95	77	APPLY MASK	36	3	14	98	84	37	3	13	95	78	36	3	11	94
62	2030-A1	1	40	F	31	4	16	99	67	32	9	11	97	76	29	2	11	98	70	29	4	9	98	69	20	4	11	98	71	28.2	4.6	11.6	98	70.6	APPLY MASK	29	5	10	99	69	28	9	12	98	75	31	2	10	99
63			25	F	30	3	17	98	84	33	4	13	98	100	34	5	12	99	83	35	6	16	98	90	35	6	12	98	90	33.4	4.8	14	98.2	89.4	APPLY MASK	34	7	12	98	85	34	3	10	98	91	35	4	12	98
64	9262 A1	3	30	F	25	4	16	99	62	34	2	17	99	59	32	2	18	99	57	34	1	16	99	60	34	1	14	99	58	31.8	2	16.2	99	59.2	APPLY MASK	34	3	14	99	58	32	6	15	99	57	33	6	17	99
65	4983 A1	2	28	F	39	4	14	99	72	38	4	27	99	89	39	3	14	98	83	30	3	18	99	84	35	3	12	99	79	36.2	3.4	17	98.8	81.4	APPLY MASK	36	4	14	98	80	35	3	8	99	71	40	7	21	98
66	0073 A1	1	59	F	30	3	17	94	78	30	3	14	97	74	32	4	11	97	72	25	3	12	97	73	30	4	11	96	73	29.4	3.4	13	96.2	74	APPLY MASK	29	3	10	96	74	29	3	12	97	75	30	5	15	96
67	1751 A1	3	46	F	41	3	20	98	82	42	4	18	98	81	41	3	17	98	79	36	4	14	98	76	38	3	16	98	80	39.6	3.4	17	98	79.6	APPLY MASK	41	4	16	98	77	40	7	23	97	77	41	5	20	97
68	1751 A2	1	26	M	37	5	17	99	59	38	3	16	99	59	39	4	12	100	61	38	5	9	99	64	37	2	9	100	61	37.8	3.8	12.6	99.4	60.8	APPLY MASK	36	2	9	97	67	39	7	12	98	60	40	7	17	98
69	0519-A1	2	36	F	39	3	12	99	94	38	5	16	99	91	38	6	18	99	90	37	8	14	99	88	37	7	20	99	89	37.8	5.8	16	99	90.4	APPLY MASK	38	7	22	99	78	38	7	21	99	81	38	12	12	99
70	0016 A1	3	39	F	38	3	12	98	83	35	2	14	98	81	35	7	14	98	95	32	2	14	98	101	34	1	13	98	89	34.8	3	13.4	98	89.8	APPLY MASK	32	3	15	98	88	34	5	15	98	87	36	1	10	99
71	1315-A1	1	27	F	32	3	11	99	92	27	4	11	100	102	29	2	11	100	86	31	2	12	100	103	33	3	11	100	90	30.4	2.8	11.2	99.8	94.6	APPLY MASK	37	4	11	100	96	36	5	10	100	100	36	2	8	100
72																														#DIV/0!	#DIV/0!	#DIV/0!	#DIV/0!	#DIV/0!	APPLY MASK
73																														#DIV/0!	#DIV/0!	#DIV/0!	#DIV/0!	#DIV/0!	APPLY MASK
74																														#DIV/0!	#DIV/0!	#DIV/0!	#DIV/0!	#DIV/0!	APPLY MASK
75																														#DIV/0!	#DIV/0!	#DIV/0!	#DIV/0!	#DIV/0!	APPLY MASK
76																														#DIV/0!	#DIV/0!	#DIV/0!	#DIV/0!	#DIV/0!	APPLY MASK
77																														#DIV/0!	#DIV/0!	#DIV/0!	#DIV/0!	#DIV/0!	APPLY MASK
78																														#DIV/0!	#DIV/0!	#DIV/0!	#DIV/0!	#DIV/0!	APPLY MASK
79																														#DIV/0!	#DIV/0!	#DIV/0!	#DIV/0!	#DIV/0!	APPLY MASK
80																														#DIV/0!	#DIV/0!	#DIV/0!	#DIV/0!	#DIV/0!	APPLY MASK
81																														#DIV/0!	#DIV/0!	#DIV/0!	#DIV/0!	#DIV/0!	APPLY MASK
82																														#DIV/0!	#DIV/0!	#DIV/0!	#DIV/0!	#DIV/0!	APPLY MASK
83																														#DIV/0!	#DIV/0!	#DIV/0!	#DIV/0!	#DIV/0!	APPLY MASK
84																														#DIV/0!	#DIV/0!	#DIV/0!	#DIV/0!	#DIV/0!	APPLY MASK
85																														#DIV/0!	#DIV/0!	#DIV/0!	#DIV/0!	#DIV/0!	APPLY MASK
86																														#DIV/0!	#DIV/0!	#DIV/0!	#DIV/0!	#DIV/0!	APPLY MASK
87																														#DIV/0!	#DIV/0!	#DIV/0!	#DIV/0!	#DIV/0!	APPLY MASK
88																														#DIV/0!	#DIV/0!	#DIV/0!	#DIV/0!	#DIV/0!	APPLY MASK
89																														#DIV/0!	#DIV/0!	#DIV/0!	#DIV/0!	#DIV/0!	APPLY MASK
90																														#DIV/0!	#DIV/0!	#DIV/0!	#DIV/0!	#DIV/0!	APPLY MASK
91																														#DIV/0!	#DIV/0!	#DIV/0!	#DIV/0!	#DIV/0!	APPLY MASK
92																														#DIV/0!	#DIV/0!	#DIV/0!	#DIV/0!	#DIV/0!	APPLY MASK
93																														#DIV/0!	#DIV/0!	#DIV/0!	#DIV/0!	#DIV/0!	APPLY MASK
94																														#DIV/0!	#DIV/0!	#DIV/0!	#DIV/0!	#DIV/0!	APPLY MASK
95																														#DIV/0!	#DIV/0!	#DIV/0!	#DIV/0!	#DIV/0!	APPLY MASK
96																														#DIV/0!	#DIV/0!	#DIV/0!	#DIV/0!	#DIV/0!	APPLY MASK
97																														#DIV/0!	#DIV/0!	#DIV/0!	#DIV/0!	#DIV/0!	APPLY MASK
98																														#DIV/0!	#DIV/0!	#DIV/0!	#DIV/0!	#DIV/0!
99																														#DIV/0!	#DIV/0!	#DIV/0!	#DIV/0!	#DIV/0!
100																														#DIV/0!	#DIV/0!	#DIV/0!	#DIV/0!	#DIV/0!
																														#DIV/0!	#DIV/0!	#DIV/0!	#DIV/0!	#DIV/0!
																														#DIV/0!	#DIV/0!	#DIV/0!	#DIV/0!	#DIV/0!
																														#DIV/0!	#DIV/0!	#DIV/0!	#DIV/0!	#DIV/0!
																														#DIV/0!	#DIV/0!	#DIV/0!	#DIV/0!	#DIV/0!
																														#DIV/0!	#DIV/0!	#DIV/0!	#DIV/0!	#DIV/0!
																														#DIV/0!	#DIV/0!	#DIV/0!	#DIV/0!	#DIV/0!
[truncated: 86 more columns]
