# Supplementary material for: Physiologic effects of surgical masking in children versus adults
Source: PeerJ. 2023 Jun 16;11:e15474. doi: 10.7717/peerj.15474 (PMC10278594; doi:10.7717/peerj.15474)
Supplement: Supplemental Information 2 [file peerj-11-15474-s002.xlsx]

## Sheet: Adult trial
ADULTS			Min 1					Min					Min 3					Min 4					Min 5					Pre-Mask Average						Min 1					Min 2					Min 3					Min 4
Participant #	Room #	ETCO2	ICO2	RR	SpO2	HR	ETCO2	ICO2	RR	SpO2	HR	ETCO2	ICO2	RR	SpO2	HR	ETCO2	ICO2	RR	SpO2	HR	ETCO2	ICO2	RR	SpO2	HR	ETCO2	ICO2	RR	SpO2	HR		ETCO2	ICO2	RR	SpO2	HR	ETCO2	ICO2	RR	SpO2	HR	ETCO2	ICO2	RR	SpO2	HR	ETCO2	ICO2
1		33	2	20	97	78	32	3	19	98	81	17	2	16	98	80	33	2	18	98	72	31	2	14	98	81	29.2	2.2	17.4	97.8	78.4		33	4	16	98	76	36	7	20	98	79	35	7	19	98	79	34	4
2		28	2	10	97	78	26	1	10	97	75	30	2	12	97	77	27	2	12	96	71	24	1	15	97	77	27	1.6	11.8	96.8	75.6		29	2	12	97	74	28	3	11	97	74	25	5	20	97	75	22	3
3		33	1	16	99	66	32	2	14	99	62	33	1	14	99	64	33	1	16	99	16	28	1	10	99	66	31.8	1.2	14	99	54.8		33	1	13	98	64	33	2	12	99	58	35	3	16	98	61	33	3
4		38	2	18	99	75	39	2	14	99	77	39	1	16	98	76	39	2	19	99	83	37	2	18	99	80	38.4	1.8	17	98.8	78.2		41	3	17	98	82	41	3	19	99	83	41	3	17	99	82	40	3
Averages			33	1.75				32.25	2				29.75	1.5				33	1.75				30	1.5				31.6	1.7					34	2.5				34.5	3.75				34	4.5				32.25
																																	Average:
																																							34
																																							34.5
																																							34
										1st 5 mask	2nd 5 mask	3rd 5 mask																											32.25
										34	33.75	30.25																											33.75
										34.5	33.5	31.5																											33.7
										34	31.75	33.5
										32.25	32.75	31.25
										33.75	33.25	31.25
									Average:	33.7	33	31.55
[truncated: 68 more columns]
